# Supplementary material for: Towards an Ensemble Vaccine against the Pegivirus Using Computational Modelling Approaches and Its Validation through In Silico Cloning and Immune Simulation
Source: Vaccines (Basel). 2021 Jul 23;9(8):818. doi: 10.3390/vaccines9080818 (PMC8402528; doi:10.3390/vaccines9080818)
Supplement: Supplementary file 1 [file vaccines-09-00818-s001.zip]

Archive with 1 entries (1 files):
- vaccines-1272586-supplementary.pdf
